# Supplementary material for: Usp21 Knockout Causes Abnormal Lipid Metabolism in Mouse and Its Polymorphism Correlates with Hypercholesterolemia in Outpatients
Source: Int J Mol Sci. 2025 Oct 6;26(19):9727. doi: 10.3390/ijms26199727 (PMC12525000; doi:10.3390/ijms26199727)
Supplement: Supplementary file 1 [file ijms-26-09727-s001.zip]

Archive with 1 entries (1 files):
- ijms-3838463-supplementary.pdf
